# Supplementary material for: What role for cardiac imaging in chronic coronary syndromes: review of the literature in light of the latest recommendations
Source: Eur Heart J Imaging Methods Pract. 2025 Aug 20;3(2):qyaf112. doi: 10.1093/ehjimp/qyaf112 (PMC12448739; doi:10.1093/ehjimp/qyaf112)
Supplement: qyaf112_Supplementary_Data [file qyaf112_supplementary_data.zip]

Archive with 3 entries (3 files):
- supplemental video 2.mp4
- supplemental video 3.mp4
- supplemental video 1.mov
